# Supplementary material for: Evaluation of Lure and Dispenser Combinations for Halyomorpha halys (Hemiptera: Pentatomidae) Trapping
Source: Insects. 2025 Mar 25;16(4):341. doi: 10.3390/insects16040341 (PMC12028315; doi:10.3390/insects16040341)
Supplement: Supplementary file 1 [file insects-16-00341-s001.zip]

Archive with 2 entries (2 files):
- insects-3365970-supplementary-03.07.pdf
- insects-3365970-supplementary_Figures_R1.pdf
